# Supplementary material for: Application of Safirinium N-Hydroxysuccinimide Esters to Derivatization of Peptides for High-Resolution Mass Spectrometry, Tandem Mass Spectrometry, and Fluorescent Labeling of Bacterial Cells
Source: Int J Mol Sci. 2020 Dec 17;21(24):9643. doi: 10.3390/ijms21249643 (PMC7767236; doi:10.3390/ijms21249643)
Supplement: Supplementary file 1 [file ijms-21-09643-s001.zip]

Archive with 3 entries (2 files):
- ijms-1028791 SI done/
- ijms-1028791 SI done/ijms-1028791 SI.pdf
- ijms-1028791 SI done/ijms-1028791-S1_Video(1).mp4
